# Supplementary material for: Development of Ready-to-Eat Organic Protein Snack Bars: Assessment of Selected Changes of Physicochemical Quality Parameters and Antioxidant Activity Changes during Storage
Source: Foods. 2022 Nov 14;11(22):3631. doi: 10.3390/foods11223631 (PMC9689689; doi:10.3390/foods11223631)
Supplement: Supplementary file 1 [file foods-11-03631-s001.zip]

Archive with 1 entries (1 files):
- foods-1945093-supplementary.pdf
